# Supplementary material for: Synthesis of Bis(amino acids) Containing the Styryl-cyclobutane Core by Photosensitized [2+2]-Cross-cycloaddition of Allylidene-5(4H)-oxazolones
Source: Int J Mol Sci. 2023 Apr 20;24(8):7583. doi: 10.3390/ijms24087583 (PMC10140832; doi:10.3390/ijms24087583)
Supplement: Supplementary file 1 [file ijms-24-07583-s001.zip]

Archive with 3 entries (3 files):
- Molecular_coordinates.xyz
- Supplementary Material_revised.pdf
- Thermochemistry.dat
