# Supplementary material for: Synthesis of Bis(amino acids) Containing the Styryl-cyclobutane Core by Photosensitized [2+2]-Cross-cycloaddition of Allylidene-5(4H)-oxazolones
Source: Int J Mol Sci. 2023 Apr 20;24(8):7583. doi: 10.3390/ijms24087583 (PMC10140832; doi:10.3390/ijms24087583)
Supplement: Supplementary file 1 [file ijms-24-07583-s001.zip › Molecular_coordinates.xyz]

34
S0-1a_crest_conf_1                               Eopt   -898.689165
O     1.571833     3.741221    -0.001006
C     1.626738     2.542710    -0.000506
O     2.804039     1.830784     0.000194
C     2.446732     0.508165     0.000294
C     3.480481    -0.498869     0.000594
C     4.827760    -0.133826     0.000894
C     5.803544    -1.111383     0.000794
C     5.447933    -2.451294     0.000394
C     4.109563    -2.817786     0.000194
C     3.125834    -1.850073     0.000294
N     1.178161     0.284865    -0.000206
C     0.564758     1.517253    -0.000606
C    -0.773422     1.760171    -0.000606
C    -1.751912     0.736582    -0.000606
C    -3.079285     0.996261    -0.000506
C    -4.151202     0.030950    -0.000506
C    -3.934460    -1.352460    -0.003406
C    -4.998059    -2.231623    -0.002906
C    -6.301430    -1.757806     0.000594
C    -6.534976    -0.391591     0.003694
C    -5.474298     0.491256     0.002894
H     5.092012     0.912468     0.001294
H     6.845984    -0.829548     0.001094
H     6.214800    -3.211816     0.000194
H     3.837403    -3.862725     0.000094
H     2.079369    -2.109531     0.000294
H    -1.085721     2.795941    -0.000706
H    -1.370256    -0.273399    -0.000606
H    -3.392596     2.034224    -0.000006
H    -2.927385    -1.738532    -0.006206
H    -4.813502    -3.296007    -0.005206
H    -7.130070    -2.450052     0.001094
H    -7.548089    -0.016653     0.005894
H    -5.661855     1.555723     0.004694
33
S0-4_crest_conf_1                                Eopt   -860.613308
C     5.737497    -2.233614    -0.000298
C     4.614903    -1.245155    -0.000298
C     3.285810    -1.657812    -0.000298
C     2.254867    -0.742440     0.000002
C     2.525659     0.631896     0.000302
C     1.487566     1.620345     0.000202
C     0.146129     1.424547     0.000002
N    -0.566128     0.243499    -0.000198
C    -1.812138     0.565231    -0.000298
C    -2.921377    -0.359175    -0.000098
C    -2.674864    -1.733939     0.000002
C    -3.732131    -2.620867     0.000302
C    -5.037253    -2.149937     0.000202
C    -5.285728    -0.786180     0.000102
C    -4.235396     0.111024     0.000002
O    -2.066651     1.910867    -0.000298
C    -0.838460     2.528479    -0.000098
O    -0.690137     3.718595    -0.000098
C     3.865949     1.045492     0.000502
C     4.886920     0.121985     0.000302
H     5.362290    -3.253606    -0.000798
H     6.364918    -2.092763     0.879302
H     6.365915    -2.091760    -0.878998
H     3.060130    -2.714792    -0.000398
H     1.226769    -1.065965     0.000002
H     1.797509     2.658713     0.000102
H    -1.652881    -2.077639     0.000002
H    -3.543287    -3.684026     0.000402
H    -5.861767    -2.847566     0.000402
H    -6.302380    -0.422562     0.000102
H    -4.416243     1.174911    -0.000098
H     4.093631     2.101778     0.000802
H     5.914882     0.455809     0.000502
34
T1-1a_crest_conf_1                               Eopt   -898.637425
O     1.578774     3.755108    -0.000408
C     1.636069     2.549616    -0.000508
O     2.823140     1.841293    -0.000608
C     2.484635     0.529836    -0.000608
C     3.477969    -0.487500    -0.000208
C     3.091392    -1.838933    -0.000308
C     4.049858    -2.826967     0.000492
C     5.399780    -2.494641     0.001292
C     5.790058    -1.160887     0.001292
C     4.844117    -0.159781     0.000492
N     1.171517     0.319423    -0.000708
C     0.591845     1.519327    -0.000608
C    -0.804963     1.778943    -0.000108
C    -1.741476     0.781970    -0.000308
C    -3.123584     1.024070     0.000292
C    -4.145355     0.054510     0.000092
C    -5.497992     0.476781     0.002692
C    -6.528517    -0.431027     0.002692
C    -6.260804    -1.796518    -0.000108
C    -4.941456    -2.238180    -0.002608
C    -3.901175    -1.340116    -0.002508
H     2.038703    -2.071257    -0.000808
H     3.753392    -3.865380     0.000492
H     6.146850    -3.274081     0.001892
H     6.839932    -0.908479     0.001892
H     5.133077     0.879689     0.000492
H    -1.090029     2.821229     0.000292
H    -1.371766    -0.232932    -0.000808
H    -3.435618     2.060802     0.001392
H    -5.708956     1.536392     0.004592
H    -7.552109    -0.085776     0.004492
H    -7.071643    -2.508867    -0.000208
H    -4.734288    -3.298513    -0.004808
H    -2.885883    -1.703015    -0.004608
33
T1-4_crest_conf_1                                Eopt   -860.551216
C    -5.992010    -1.636160    -1.061322
C    -4.790366    -0.972276    -0.470759
C    -3.555067    -0.989241    -1.121133
C    -2.454987    -0.377790    -0.577085
C    -2.536350     0.298148     0.668966
C    -1.433787     0.919567     1.239969
C    -0.124318     0.956080     0.638135
N     0.850283     0.075054     0.825001
C     1.888518     0.480809     0.107208
C     3.144779    -0.189334     0.028997
C     4.184269     0.326300    -0.758866
C     5.391586    -0.336326    -0.819168
C     5.581105    -1.511255    -0.103434
C     4.555002    -2.027287     0.678312
C     3.342361    -1.377174     0.749540
O     1.658752     1.624508    -0.574761
C     0.359368     2.001282    -0.277370
O    -0.163530     2.988612    -0.728013
C    -3.798480     0.305231     1.320537
C    -4.884114    -0.313087     0.759829
H    -5.754499    -2.100948    -2.014748
H    -6.788884    -0.908905    -1.216865
H    -6.374153    -2.401105    -0.385285
H    -3.467895    -1.494688    -2.072863
H    -1.506573    -0.400826    -1.093233
H    -1.545730     1.438075     2.182615
H     4.022744     1.240184    -1.309177
H     6.192586     0.060032    -1.424951
H     6.529449    -2.025036    -0.155073
H     4.709233    -2.941264     1.231940
H     2.529908    -1.756561     1.348418
H    -3.888855     0.811041     2.270363
H    -5.836152    -0.295242     1.271912
34
TS-T1-1a_perpend_crest_conf_1                    Eopt   -898.633323
O    -0.669695     3.086205     0.664802
C    -1.127760     2.045654     0.265752
O    -2.424339     1.632999     0.529039
C    -2.570758     0.432617    -0.072030
C    -3.799454    -0.287233    -0.003418
C    -4.900240     0.237539     0.689731
C    -6.079307    -0.474455     0.742713
C    -6.180288    -1.708148     0.112987
C    -5.093507    -2.233473    -0.575181
C    -3.907965    -1.534425    -0.637987
N    -1.480133     0.022161    -0.706670
C    -0.557461     0.959999    -0.542633
C     0.788213     0.928208    -1.070330
C     1.848182     0.395506    -0.400636
C     3.144568     0.371446    -0.917530
C     4.297267    -0.160930    -0.290572
C     4.288276    -0.758036     0.987137
C     5.444506    -1.255775     1.543494
C     6.649841    -1.181824     0.857131
C     6.684786    -0.598791    -0.403103
C     5.534568    -0.098322    -0.967610
H    -4.806929     1.197258     1.174220
H    -6.927182    -0.071404     1.275877
H    -7.106862    -2.260595     0.158446
H    -5.179116    -3.193165    -1.062264
H    -3.049950    -1.919606    -1.164930
H     0.932653     1.380918    -2.043531
H     1.662494    -0.035905     0.572810
H     3.287874     0.808078    -1.897715
H     3.364744    -0.826327     1.540276
H     5.414661    -1.708394     2.524279
H     7.552599    -1.574148     1.300344
H     7.619791    -0.537791    -0.941260
H     5.567614     0.354984    -1.948080
33
TS-T1-4_planar_crest_conf_1                      Eopt   -860.548692
C    -5.703291    -2.261803    -0.000199
C    -4.596644    -1.262005     0.000001
C    -3.253694    -1.656428    -0.000999
C    -2.238822    -0.736515    -0.000799
C    -2.520822     0.658964     0.000401
C    -1.526067     1.632246     0.000301
C    -0.120890     1.419610    -0.000499
N     0.552680     0.276485    -0.000299
C     1.856879     0.593499    -0.000299
C     2.920680    -0.337867     0.000101
C     4.261280     0.095623     0.001301
C     5.281712    -0.826694     0.001401
C     4.999023    -2.188829     0.000301
C     3.678508    -2.626988    -0.000699
C     2.644822    -1.720126    -0.000699
O     2.080177     1.929439    -0.000499
C     0.842648     2.533501    -0.000599
O     0.680465     3.730266    -0.000999
C    -3.892397     1.046486     0.001401
C    -4.888822     0.111009     0.001401
H    -5.317185    -3.277737    -0.001299
H    -6.336128    -2.125924    -0.877699
H    -6.335133    -2.127428     0.878201
H    -3.018723    -2.711543    -0.002099
H    -1.205971    -1.043171    -0.001599
H    -1.812281     2.674937     0.000901
H     4.466426     1.154823     0.002401
H     6.308568    -0.492425     0.002701
H     5.805559    -2.906309     0.000301
H     3.466063    -3.685863    -0.001799
H     1.614822    -2.037983    -0.001699
H    -4.130874     2.099812     0.002501
H    -5.923652     0.423672     0.002401
