# Supplementary material for: Synthesis of Bis(amino acids) Containing the Styryl-cyclobutane Core by Photosensitized [2+2]-Cross-cycloaddition of Allylidene-5(4H)-oxazolones
Source: Int J Mol Sci. 2023 Apr 20;24(8):7583. doi: 10.3390/ijms24087583 (PMC10140832; doi:10.3390/ijms24087583)
Supplement: Supplementary file 1 [file ijms-24-07583-s001.zip › Thermochemistry.dat]

   GoodVibes v3.2 2023/03/19 19:08:58
   Citation: Luchini, G.; Alegre-Requena, J. V.; Funes-Ardoiz, I.; Paton, R. S. F1000Research, 2020, 9, 291.
   GoodVibes version 3.2 DOI: 10.12688/f1000research.22758.1

o  Requested: --xyz -c 1 --spc SPC --imag --pes Grel.yaml 

   Temperature = 298.15 Kelvin   Concentration = 1.0 mol/L
   All energetic values below shown in Hartree unless otherwise specified.

   Using vibrational scale factor 1.0 for wB97XD/6-31+G(d) level of theory

   Caution! Implicit solvation (SMD/CPCM) detected. Enthalpic and entropic terms cannot be safely separated. Use them at your own risk!

   Entropic quasi-harmonic treatment: frequency cut-off value of 100.0 wavenumbers will be applied.
   QS = Grimme: Using a mixture of RRHO and Free-rotor vibrational entropies.
   REF: Grimme, S. Chem. Eur. J. 2012, 18, 9955-9964

   Combining final single point energy with thermal corrections.

   Structure                                       E_SPC             E        ZPE         H_SPC        T.S     T.qh-S      G(T)_SPC   qh-G(T)_SPC  im freq
   *******************************************************************************************************************************************************
o  S0-1a_crest_conf_1                        -899.033524   -898.689165   0.267192   -898.748779   0.061664   0.058234   -898.810443   -898.807013
o  S0-4_crest_conf_1                         -860.943475   -860.613308   0.260836   -860.665438   0.060530   0.057160   -860.725968   -860.722598
o  T1-1a_crest_conf_1                        -898.981439   -898.637425   0.263922   -898.699650   0.063406   0.059872   -898.763056   -898.759522
o  T1-4_crest_conf_1                         -860.880876   -860.551216   0.257045   -860.606223   0.063844   0.059515   -860.670067   -860.665737
o  TS-T1-1a_perpend_crest_conf_1             -898.977257   -898.633323   0.263132   -898.696959   0.061503   0.058450   -898.758462   -898.755409   -24.39
o  TS-T1-4_planar_crest_conf_1               -860.878566   -860.548692   0.257155   -860.604685   0.059638   0.056968   -860.664324   -860.661653   -17.21
   *******************************************************************************************************************************************************

   Gconf correction requested to be applied to below relative values using quasi-harmonic Boltzmann factors

   RXN: 1a (kcal/mol)                             DE_SPC            DE       DZPE        DH_SPC       T.DS    T.qh-DS      DG(T)_SPC   qh-DG(T)_SPC
   *******************************************************************************************************************************************************
o  S0-1a                                             0.0           0.0        0.0           0.0        0.0        0.0           0.0           0.0
o  T1-1a                                            32.7          32.5       -2.1          30.8        1.1        1.0          29.7          29.8
o  TS-T1-1a_perpend                                 35.3          35.0       -2.5          32.5       -0.1        0.1          32.6          32.4
   *******************************************************************************************************************************************************

   RXN: 4 (kcal/mol)                              DE_SPC            DE       DZPE        DH_SPC       T.DS    T.qh-DS      DG(T)_SPC   qh-DG(T)_SPC
   *******************************************************************************************************************************************************
o  S0-4                                              0.0           0.0        0.0           0.0        0.0        0.0           0.0           0.0
o  T1-4                                             39.3          39.0       -2.4          37.2        2.1        1.5          35.1          35.7
o  TS-T1-4_planar                                   40.7          40.5       -2.3          38.1       -0.6       -0.1          38.7          38.2
   *******************************************************************************************************************************************************
